# Supplementary material for: Realtime Monitoring of Local Sweat Rate Kinetics during Constant-Load Exercise Using Perspiration-Meter with Airflow Compensation System
Source: Sensors (Basel). 2022 Jul 22;22(15):5473. doi: 10.3390/s22155473 (PMC9331097; doi:10.3390/s22155473)
Supplement: Supplementary file 1 [file sensors-22-05473-s001.zip]

Archive with 1 entries (1 files):
- sensors-1798502-supplementary.pdf
